# Supplementary material for: Phytochemical Profile and Antioxidant Activity of Lavandula angustifolia and Lavandula x intermedia Cultivars Extracted with Different Methods
Source: Antioxidants (Basel). 2022 Apr 5;11(4):711. doi: 10.3390/antiox11040711 (PMC9027103; doi:10.3390/antiox11040711)
Supplement: Supplementary file 1 [file antioxidants-11-00711-s001.zip]

Archive with 1 entries (1 files):
- antioxidants-1649374-supp-back from 2nd proof.pdf
